# Supplementary material for: The effect of taurine supplementation on the renin–angiotensin–aldosterone system of dogs with congestive heart failure
Source: Sci Rep. 2023 Jul 3;13:10700. doi: 10.1038/s41598-023-37978-1 (PMC10318075; doi:10.1038/s41598-023-37978-1)
Supplement: Supplementary file 1 — Supplementary Table S1. [file 41598_2023_37978_MOESM1_ESM.xlsx]

## Sheet: Sheet1
Dog ID	0=acute CHF, 1=chronic CHF	Days Since Last CHF Event before Visit 1	Days between visits	Breed (code below)	Age months	Sex (FI=1, FS=2, MI=3, MC=4)	Genotyping (0=wildtype, 1=pos het, 2=pos hom)	Genotyping (0=wildtype, 1=variant)	Presenting PO Furosemide daily dose mg/kg V1	Pimobendan total daily dose mg/kg V1	Other meds (totals) before Visit 1	Furosemide total daily PO dose mg/kg V2	Pimobendan total daily dose mg/kg V2	Taurine total daily dose mg/kg prescribed after V2	BW (kgs) V1	BW (kgs) V2	Change in BW (kg)	HR bpm V1	HR bpm V2	BP mmHg V1	BP mmHg V2	Plasma taurine nMol/ml V1	Plasma Taurine nMol/ml V2	Whole blood Taurine nMol/ml V1	Whole blood Taurine nMol/mL V2	Bicarb V1	Bicarb V2	Sodium V1	Sodium V2	Potassium V1	Potassium V2	Chloride V1	Chloride V2	BUN V1	BUN V2	ALB V1	ALB V2	Ca V1	Ca V2	CREA V1	CREA V2	PHOSV1	PHOS V2	Ang II (1-8) V1	Ang II (1-8) V2	Ang 1-7 V1	Ang 1-7 V2	Ang I (1-10) V1	Ang I (1-10) V2
1	0	1	15	3	144	2	0	0	4.44	0.56	None	4.44	0.54	111.2	4.5	4.5	0	150	128	100	ND	368	251	584	600	25	25	153	147.8	4.1	4.4	129	107.5	23	38	3	3.68	8.8	10.4	1	1.14	5	4.9	1281.4	633.2	1368.5	770.5	2572.2	1624.8
2	0	1	15	6	132	4	2	1	3.46	0.7	None	3.62	0.72	69.2	7.23	6.9	-0.33	132	120	125	130	321	186	532	412	29	24	143.9	146.9	4.1	4.1	94.4	106	32	23	3.74	3.77	10.8	10.5	1.39	0.65	6.4	4.5	240.3	77.4	338.6	127.3	802.1	358.7
3	0	2	14	3	99	4	0	0	3.7	0.46	None	3.78	0.48	94.4	5.4	5.3	-0.1	180	160	ND	ND	187	238	608	608	27	22	144.7	147.2	3.2	4.6	98.3	108	16	33	3.6	3.51	11.2	10.6	0.85	0.76	6.1	4.2	122.9	53.9	562.7	231.9	1050.9	405.8
4	0	3	12	6	120	2	1	1	3.22	0.64	None	3.22	0.64	64.4	7.76	7.76	0	130	160	140	180	184	185	328	464	28	21	142.6	149.8	3.9	4.5	97.7	110	18	12	3.74	3.79	10.5	10.8	0.58	0.77	4.4	4.3	41.8	20.1	260.6	82.2	531.6	160
5	0	1	14	1	184	2	0	0	3.08	0.62	None	3.08	0.62	123.2	4.06	4.06	0	140	120	148	145	366	433	504	580	22	24	144.8	148.6	3.7	4.5	94.9	109	40	38	3.69	3.46	10.4	10.1	1.46	1.22	6.1	3.2	815.9	202.9	897.9	193.4	1234.5	285.4
6	0	1	15	1	84	4	0	0	4.26	0.56	Lomotil 0.28 mg/kg PO q12hr	4.26	0.58	56.82	8.8	8.8	0	150	130	154	160	257	153	484	604	22	22	140.5	149.9	3.4	3.4	92.8	106.5	27	18	2.97	3.12	9.6	9.4	1.27	1.16	5.9	3.3	869	473	549.1	358.8	1611.8	935.6
7	0	1	11	1	132	4	0	0	3.52	0.66		3.84	0.72	60.7	22.7	20.6	-2.1	140	240	144	130	223	404	412	480	28	23	144.1	149.1	3.4	3.9	98.6	114.1	26	15	2.9	2.82	10.1	9.5	1.45	1.32	5.5	3.8	278	121.2	234.8	161.1	560.8	311.3
8	1	265	20	2	132	3	2	1	3.6	0.6	Amlodipine 0.3 mg/kg PO q24hr, Levetiracetam 18 mg/kg PO q8hr	3.6	0.6	60	8.3	8.3	0	102	ND	ND	ND	74	445	248	434	25	24	139.2	139.2	4.9	4.4	101.5	100.8	35	41	3.62	3.58	10.4	10.3	1.14	1.02	3.6	3.6	804.2	1222	599.5	941.1	1274	2024.3
9	1	43	14	6	110	4	2	1	4.54	0.56		4.88	0.62	61	8.8	8.2	-0.6	110	176	125	ND	154	168	404	690	23	28	146.9	147.7	3.6	3.8	109.2	104.8	8	27	3.12	3.08	9.7	10.3	0.75	1.11	2.1	4.1	237	461.4	90.5	274.5	377.6	724.2
10	1	33	15	8	137	3	2	1	4.33	0.58	Keppra 28.74 mg/kg PO q8hr, fish oils	3.12	0.62	62.5	8.7	8	-0.7	138	156	175	132	103	178	360	404	26	25	145.5	146.9	4.5	4.5	108.4	109.3	21	28	3.08	3.24	9.7	9.8	0.64	0.72	4.4	4.4	12.6	117.2	50	146.5	95.1	200.1
11	1	19	14	5	154	4	0	0	1.54	0.62		1.49	0.6	59.5	8.1	8.4	0.3	128	140	140	140	148	176	371	396	24	22	149.8	149.6	4.2	4.3	109.1	108.9	30	25	3.47	3.59	10.2	10.2	1	0.89	2.6	3.9	40.5741	39.8487	46.1115	42.7969	84.7189	87.5746
12	1	14	12	8	96	2	1	1	4.34	0.65	Potassium gluconate 1 tsp q12 hr	4.46	0.67	67	11.5	11.2	-0.3	160	140	170	154	192	234	480	521	26	26	146.9	148.6	3.3	3.7	101.4	105.4	12	18	3.02	3.25	10	10.7	0.79	0.81	4.4	4.3	296.3	202.356	231.3	141.012	565.1	274.125
13	1	90	13	8	92	4	1	1	1.8	0.9		1.9	0.94	70.8	11.1	10.6	-0.5	112	120	160	180	144	262	395	413	22	24	148	147.2	4.2	3.8	113.3	108.7	29	13	3.14	3.25	10.2	9.9	0.97	0.78	4.2	3.5	192.832	168.727	108.666	100.857	191.173	234.297
14	1	180	16	8	168	4	2	1	1.33	0.53	Prednisone 1.875 mg EOD, tylosin powder 1/8 tsp q12hr, gabapentin 50 mg q12hr, traumeel 1 tab q8hr, EDTA gel 1% OU q8hr, optimmune 1/4"strip OU q12, proviable q24, CoQ10 400 mg Pq12	1.51	0.6	60.2	9.6	8.3	-1.3	114	130	150	ND	109	203	328	506	24	25	148.8	149.1	4.5	4.9	108.4	107.1	13	15	2.67	2.59	10.9	10.9	0.65	0.64	3.3	4.4	48.6	99.6344	58.4	115.685	100.6	170.298
Breed Name	Number
Mixed Breed	1
Maltese	2
Chihuahua	3
Boston Terrier	5
Dachshund, short haired	6
Spaniel, Cavalier King Charles	8
[truncated: 24 more columns]
